# Supplementary material for: Development of Surgically Transplantable Parathyroid Hormone-Releasing Microbeads
Source: Biomedicines. 2022 Feb 14;10(2):440. doi: 10.3390/biomedicines10020440 (PMC8962264; doi:10.3390/biomedicines10020440)
Supplement: Supplementary file 1 [file biomedicines-10-00440-s001.zip]

Archive with 1 entries (1 files):
- biomedicines-1535214-supplementary.pdf
